# Supplementary material for: Effectiveness of the Addition of a Cross-Education, Mirror Therapy, and Virtual Reality Exercises in Patients with Anterior Cruciate Ligament Reconstruction: The CROSSMIRV Trial Protocol
Source: J Clin Med. 2026 Jul 15;15(14):5552. doi: 10.3390/jcm15145552 (PMC13412849; doi:10.3390/jcm15145552)
Supplement: Supplementary file 1 [file jcm-15-05552-s001.zip]

Archive with 1 entries (1 files):
- jcm-4383388-supplementary.pdf
